# Supplementary material for: Neural similarity predicts whether strangers become friends
Source: Nat Hum Behav. 2025 Aug 4;9(11):2285–98. doi: 10.1038/s41562-025-02266-7 (PMC12634445; doi:10.1038/s41562-025-02266-7)
Supplement: Supplementary file 4 — Statistical source data. [file 41562_2025_2266_MOESM4_ESM.csv]

parcel	social_distance_1	social_distance_2	social_distance_3
7Networks_LH_Vis_1	-0.031868041	0.074380806	-0.204914922
7Networks_LH_Vis_2	0.143658514	0.055739847	-0.238703379
7Networks_LH_Vis_3	-0.024416362	0.080441162	-0.226717326
7Networks_LH_Vis_4	0.069448357	0.077377755	-0.265312546
7Networks_LH_Vis_5	0.081045253	0.047974803	-0.183800555
7Networks_LH_Vis_6	0.044902904	0.075213583	-0.246405242
7Networks_LH_Vis_7	0.144605979	0.036054898	-0.180667873
7Networks_LH_Vis_8	-0.114837754	0.072271939	-0.156481005
7Networks_LH_Vis_9	0.026527194	0.105323287	-0.326573208
7Networks_LH_Vis_10	0.08982963	0.059258113	-0.221806387
7Networks_LH_Vis_11	-0.003834925	0.079223747	-0.233557763
7Networks_LH_Vis_12	0.090143185	0.041358773	-0.16875677
7Networks_LH_Vis_13	0.13983092	0.060647792	-0.251347947
7Networks_LH_Vis_14	0.05170814	0.0810933	-0.267342143
7Networks_LH_SomMot_1	-0.055885282	0.053501678	-0.130642521
7Networks_LH_SomMot_2	-0.018779655	0.047249677	-0.130914297
7Networks_LH_SomMot_3	-0.023087356	-0.009831231	0.040957997
7Networks_LH_SomMot_4	-0.018035338	-0.013136703	0.048216682
7Networks_LH_SomMot_5	-0.04200686	0.000810622	0.018938032
7Networks_LH_SomMot_6	-0.140891451	-0.008738268	0.097576627
7Networks_LH_SomMot_7	-0.028376185	0.02451947	-0.058467795
7Networks_LH_SomMot_8	0.012308774	0.004128609	-0.018528303
7Networks_LH_SomMot_9	-0.091201439	0.01795682	-0.007031563
7Networks_LH_SomMot_10	-0.016875602	-0.026154787	0.086325875
7Networks_LH_SomMot_11	-0.182086825	0.039176416	-0.023922927
7Networks_LH_SomMot_12	0.131637286	-0.054259497	0.094398354
7Networks_LH_SomMot_13	0.026647912	0.025156428	-0.088324331
7Networks_LH_SomMot_14	-0.096777343	-0.003674117	0.060103894
7Networks_LH_SomMot_15	0.022820909	0.033403756	-0.110896107
7Networks_LH_SomMot_16	0.151966301	-0.01302084	-0.038522016
7Networks_LH_DorsAttn_Post_1	-0.043470223	0.05417302	-0.138947497
7Networks_LH_DorsAttn_Post_2	0.025771706	0.090589546	-0.282390611
7Networks_LH_DorsAttn_Post_3	0.078425527	0.066268912	-0.236851707
7Networks_LH_DorsAttn_Post_4	-0.147785445	0.040120963	-0.04416261
7Networks_LH_DorsAttn_Post_5	-0.06833378	0.05176412	-0.119151036
7Networks_LH_DorsAttn_Post_6	0.029875538	0.065533488	-0.209992581
7Networks_LH_DorsAttn_Post_7	-0.126736356	0.084100198	-0.185595775
7Networks_LH_DorsAttn_Post_8	-0.108766503	0.047264544	-0.085227472
7Networks_LH_DorsAttn_Post_9	-0.070799767	0.063563937	-0.152974883
7Networks_LH_DorsAttn_Post_10	-0.196035242	0.054064638	-0.06109227
7Networks_LH_DorsAttn_FEF_1	-0.098752846	0.017119966	-0.000706266
7Networks_LH_DorsAttn_FEF_2	-0.119086195	0.043558068	-0.068964878
7Networks_LH_DorsAttn_PrCv_1	0.037596719	0.030912069	-0.110998146
7Networks_LH_SalVentAttn_ParOper_1	-0.027642388	0.026938137	-0.066030624
7Networks_LH_SalVentAttn_ParOper_2	-0.022425703	0.019774067	-0.047385257
7Networks_LH_SalVentAttn_ParOper_3	0.062666681	-0.010759995	0.000138994
7Networks_LH_SalVentAttn_FrOper_1	0.038906087	0.015089357	-0.064627738
7Networks_LH_SalVentAttn_FrOper_2	0.087597434	0.023586136	-0.114630708
7Networks_LH_SalVentAttn_FrOper_3	0.08369463	-0.000581268	-0.040805414
7Networks_LH_SalVentAttn_FrOper_4	0.013604762	-0.031549108	0.086871433
7Networks_LH_SalVentAttn_PFCl_1	-0.024780079	0.00888624	-0.013822772
7Networks_LH_SalVentAttn_Med_1	0.122741626	0.037933078	-0.175139704
7Networks_LH_SalVentAttn_Med_2	-0.075083297	0.084826549	-0.214004898
7Networks_LH_SalVentAttn_Med_3	-0.043447479	-0.004163121	0.034455484
7Networks_LH_Limbic_OFC_1	0.089486925	0.01044861	-0.076537311
7Networks_LH_Limbic_OFC_2	0.063007101	0.058594766	-0.20620335
7Networks_LH_Limbic_TempPole_1	-0.022113725	0.022253268	-0.054913667
7Networks_LH_Limbic_TempPole_2	0.133425875	0.016674762	-0.117375285
7Networks_LH_Limbic_TempPole_3	-0.060726983	0.018408833	-0.02386227
7Networks_LH_Limbic_TempPole_4	0.031062844	0.003494725	-0.026174727
7Networks_LH_Cont_Par_1	0.02706468	0.05516344	-0.177737304
7Networks_LH_Cont_Par_2	0.140139862	0.058592293	-0.245394616
7Networks_LH_Cont_Par_3	0.03516829	0.066461044	-0.215439666
7Networks_LH_Cont_Temp_1	0.051596399	0.015663693	-0.072784229
7Networks_LH_Cont_PFCl_1	0.330818599	0.0607085	-0.348587726
7Networks_LH_Cont_PFCl_2	0.086751022	0.020205372	-0.104150641
7Networks_LH_Cont_PFCl_3	0.043318354	0.021117049	-0.084788424
7Networks_LH_Cont_PFCl_4	0.048395576	0.03364235	-0.124602332
7Networks_LH_Cont_PFCl_5	0.086092172	0.009755675	-0.072752235
7Networks_LH_Cont_PFCl_6	0.095301341	0.014143161	-0.090474886
7Networks_LH_Cont_pCun_1	-0.003503934	0.078440231	-0.231396829
7Networks_LH_Cont_Cing_1	0.011022884	0.042809796	-0.132861514
7Networks_LH_Cont_Cing_2	0.156062235	0.061504027	-0.26214196
7Networks_LH_Default_Temp_1	0.043101419	0.063957174	-0.212028057
7Networks_LH_Default_Temp_2	0.088417002	0.010716553	-0.076790088
7Networks_LH_Default_Temp_3	0.05922366	0.003307029	-0.039928001
7Networks_LH_Default_Temp_4	0.079166478	0.031348653	-0.133421582
7Networks_LH_Default_Temp_5	0.040177859	-0.001210933	-0.016818543
7Networks_LH_Default_Temp_6	0.016800821	0.036864679	-0.118124927
7Networks_LH_Default_Temp_7	0.168154292	0.05539141	-0.250116263
7Networks_LH_Default_Temp_8	0.049989996	0.041136481	-0.147690249
7Networks_LH_Default_Temp_9	0.197055297	0.025744499	-0.176672951
7Networks_LH_Default_PFC_1	0.139433851	0.034737305	-0.174122635
7Networks_LH_Default_PFC_2	0.07106527	0.023939771	-0.107280357
7Networks_LH_Default_PFC_3	-0.018200029	0.011069935	-0.023658152
7Networks_LH_Default_PFC_4	0.197039436	0.064360219	-0.291456975
7Networks_LH_Default_PFC_5	0.015445114	0.035367509	-0.112985357
7Networks_LH_Default_PFC_6	0.082465289	0.037799807	-0.154275229
7Networks_LH_Default_PFC_7	0.027774639	0.061730933	-0.197621142
7Networks_LH_Default_PFC_8	0.118929235	0.041735073	-0.184504362
7Networks_LH_Default_PFC_9	0.052068839	-0.008682485	-0.000650985
7Networks_LH_Default_PFC_10	0.032127174	0.021381408	-0.079886958
7Networks_LH_Default_PFC_11	0.00727997	0.030128375	-0.093261601
7Networks_LH_Default_PFC_12	0.154743092	0.038049066	-0.191747538
7Networks_LH_Default_PFC_13	-0.091638247	0.031478458	-0.047005052
7Networks_LH_Default_PCC_1	0.100575656	0.030162017	-0.140774171
7Networks_LH_Default_PCC_2	0.234590326	0.006219606	-0.137706919
7Networks_LH_Default_PCC_3	0.025495912	0.067478565	-0.213548958
7Networks_LH_Default_PCC_4	0.061913843	0.039225018	-0.148067744
7Networks_LH_Default_PHC_1	-0.14518641	0.082929295	-0.172738801
7Networks_RH_Vis_1	0.056772464	0.050917573	-0.180213108
7Networks_RH_Vis_2	-0.027235666	0.092411091	-0.260867302
7Networks_RH_Vis_3	0.03157851	0.094168438	-0.295980501
7Networks_RH_Vis_4	0.056810617	0.094589331	-0.310054554
7Networks_RH_Vis_5	-0.167323024	0.075127652	-0.138297277
7Networks_RH_Vis_6	0.007617346	0.049247269	-0.150267363
7Networks_RH_Vis_7	0.039393153	0.071277612	-0.231904831
7Networks_RH_Vis_8	-0.00966414	0.09047888	-0.264053255
7Networks_RH_Vis_9	0.080906437	0.085816415	-0.29622092
7Networks_RH_Vis_10	0.107459704	0.064414977	-0.246095629
7Networks_RH_Vis_11	-0.055217496	0.08207201	-0.215912276
7Networks_RH_Vis_12	0.049189981	0.078936357	-0.259650528
7Networks_RH_Vis_13	0.159787937	0.062903536	-0.268195639
7Networks_RH_Vis_14	0.137387888	0.045493259	-0.205056867
7Networks_RH_Vis_15	0.049267167	0.076697992	-0.253035817
7Networks_RH_SomMot_1	-0.026649761	0.094917419	-0.268615564
7Networks_RH_SomMot_2	-0.058148365	0.083423852	-0.218441406
7Networks_RH_SomMot_3	0.00924449	-0.012513389	0.032500251
7Networks_RH_SomMot_4	0.029053795	0.028176094	-0.098523487
7Networks_RH_SomMot_5	-0.002060427	-0.000984219	0.003972868
7Networks_RH_SomMot_6	0.071755036	-0.008528882	-0.011112058
7Networks_RH_SomMot_7	-0.014649554	-0.017602948	0.059772746
7Networks_RH_SomMot_8	-0.097455757	0.034433352	-0.052832557
7Networks_RH_SomMot_9	0.031637428	0.046255673	-0.153581238
7Networks_RH_SomMot_10	-0.031562523	0.007724077	-0.00692122
7Networks_RH_SomMot_11	0.056551605	-0.020959822	0.033567453
7Networks_RH_SomMot_12	-0.001409025	-0.02259157	0.067873515
7Networks_RH_SomMot_13	-0.130300485	0.03048929	-0.024416549
7Networks_RH_SomMot_14	0.105968148	-0.057373476	0.11670018
7Networks_RH_SomMot_15	-0.084973435	0.026143434	-0.034532779
7Networks_RH_SomMot_16	0.048272694	-0.012506713	0.0126464
7Networks_RH_SomMot_17	0.078248486	0.069259014	-0.245650343
7Networks_RH_SomMot_18	0.041806648	0.001189838	-0.024783007
7Networks_RH_SomMot_19	-0.07317085	0.009781704	0.008107335
7Networks_RH_DorsAttn_Post_1	-0.010979882	0.075667018	-0.219353708
7Networks_RH_DorsAttn_Post_2	-0.116760794	0.072185721	-0.155247422
7Networks_RH_DorsAttn_Post_3	-0.071224255	0.046308428	-0.101464092
7Networks_RH_DorsAttn_Post_4	0.166244112	0.044170181	-0.21578842
7Networks_RH_DorsAttn_Post_5	-0.147401571	0.039212567	-0.041657324
7Networks_RH_DorsAttn_Post_6	0.096422684	0.040923634	-0.170654462
7Networks_RH_DorsAttn_Post_7	0.087566807	0.05605481	-0.211134043
7Networks_RH_DorsAttn_Post_8	0.006561503	0.084173626	-0.253555587
7Networks_RH_DorsAttn_Post_9	-0.040753145	0.070820736	-0.1898166
7Networks_RH_DorsAttn_Post_10	-0.093862411	0.0549771	-0.115728625
7Networks_RH_DorsAttn_FEF_1	0.015529673	0.030173148	-0.097587169
7Networks_RH_DorsAttn_FEF_2	-0.006080941	0.026082269	-0.074443864
7Networks_RH_DorsAttn_PrCv_1	0.020146714	0.018778467	-0.066060822
7Networks_RH_SalVentAttn_TempOccPar_1	0.12384565	0.014914894	-0.107275124
7Networks_RH_SalVentAttn_TempOccPar_2	0.08503233	0.045418493	-0.178227689
7Networks_RH_SalVentAttn_TempOccPar_3	-0.035800705	0.021348203	-0.045267524
7Networks_RH_SalVentAttn_PrC_1	0.181551481	0.014235486	-0.134581379
7Networks_RH_SalVentAttn_FrOper_1	0.062720784	-0.004248515	-0.019245032
7Networks_RH_SalVentAttn_FrOper_2	-0.116390593	0.051683015	-0.094487624
7Networks_RH_SalVentAttn_FrOper_3	0.140215764	0.039957475	-0.190037881
7Networks_RH_SalVentAttn_FrOper_4	0.127853586	0.007604129	-0.087579396
7Networks_RH_SalVentAttn_Med_1	0.184781619	0.03467632	-0.196986933
7Networks_RH_SalVentAttn_Med_2	0.01775625	0.049362683	-0.15576301
7Networks_RH_SalVentAttn_Med_3	-0.046987898	0.016449188	-0.025019035
7Networks_RH_Limbic_OFC_1	0.075950236	0.024592933	-0.111704521
7Networks_RH_Limbic_OFC_2	0.155669189	0.043099415	-0.207231236
7Networks_RH_Limbic_OFC_3	0.147822697	0.050900049	-0.226432446
7Networks_RH_Limbic_TempPole_1	0.050646831	0.021430633	-0.089444916
7Networks_RH_Limbic_TempPole_2	0.047720178	0.021858969	-0.089230905
7Networks_RH_Limbic_TempPole_3	0.105366296	-0.014919698	-0.009195354
7Networks_RH_Cont_Par_1	0.22006856	0.015078756	-0.156662401
7Networks_RH_Cont_Par_2	0.197752512	0.061782656	-0.284157095
7Networks_RH_Cont_Par_3	0.25237786	0.062875878	-0.315167316
7Networks_RH_Cont_Temp_1	0.266689769	0.037570337	-0.247215365
7Networks_RH_Cont_PFCv_1	0.191011464	0.030347011	-0.187283278
7Networks_RH_Cont_PFCl_1	0.294827365	0.028204551	-0.233673338
7Networks_RH_Cont_PFCl_2	0.134608941	-0.002745229	-0.06024714
7Networks_RH_Cont_PFCl_3	0.204288004	0.031105965	-0.196286499
7Networks_RH_Cont_PFCl_4	0.254958511	0.025750522	-0.206117078
7Networks_RH_Cont_PFCl_5	0.181952804	0.028883803	-0.178330053
7Networks_RH_Cont_PFCl_6	0.170971325	0.058151687	-0.259753285
7Networks_RH_Cont_PFCl_7	0.117844814	0.01012546	-0.089988077
7Networks_RH_Cont_pCun_1	0.115357129	0.050173153	-0.207772723
7Networks_RH_Cont_PFCmp_1	0.055058067	0.02539518	-0.10347201
7Networks_RH_Cont_PFCmp_2	0.12519214	0.066527033	-0.261385657
7Networks_RH_Cont_PFCmp_3	0.219853946	0.023661022	-0.182065645
7Networks_RH_Cont_PFCmp_4	-0.028656389	0.038401661	-0.099592675
7Networks_RH_Default_Par_1	0.210657686	0.026699776	-0.186425371
7Networks_RH_Default_Par_2	0.23516913	0.003078134	-0.12866248
7Networks_RH_Default_Par_3	0.233147299	0.035082623	-0.22277402
7Networks_RH_Default_Temp_1	0.019217613	0.04707969	-0.149719067
7Networks_RH_Default_Temp_2	0.105664956	-0.000276313	-0.052877196
7Networks_RH_Default_Temp_3	0.00153624	0.035627864	-0.106690865
7Networks_RH_Default_Temp_4	0.075147404	0.02337585	-0.107678529
7Networks_RH_Default_Temp_5	0.029506264	0.04203859	-0.139962162
7Networks_RH_Default_PFCv_1	0.007922266	0.048377783	-0.147837622
7Networks_RH_Default_PFCm_1	0.162562383	0.037246756	-0.193336266
7Networks_RH_Default_PFCm_2	0.207568502	0.044449472	-0.237619582
7Networks_RH_Default_PFCm_3	0.145789777	0.058602387	-0.248295891
7Networks_RH_Default_PFCm_4	0.149050811	0.047971122	-0.218349812
7Networks_RH_Default_PFCm_5	-0.004256067	0.023987223	-0.069143362
7Networks_RH_Default_PFCm_6	0.19051008	0.024395091	-0.169335337
7Networks_RH_Default_PFCm_7	0.198302671	0.011278248	-0.134303361
7Networks_RH_Default_PCC_1	0.110206054	0.052721532	-0.212730471
7Networks_RH_Default_PCC_2	0.128844888	0.020966177	-0.127804235
7Networks_RH_Default_PCC_3	0.135799602	0.020418436	-0.12971034
