# Supplementary material for: Neural similarity predicts whether strangers become friends
Source: Nat Hum Behav. 2025 Aug 4;9(11):2285–98. doi: 10.1038/s41562-025-02266-7 (PMC12634445; doi:10.1038/s41562-025-02266-7)
Supplement: Supplementary file 5 — Statistical source data. [file 41562_2025_2266_MOESM5_ESM.csv]

	isc_delta	pval	pval_fdr
7Networks_LH_Cont_PFCl_1	0.6794063252729181	0.0	0.0
R_Putamen	0.42172728128170783	0.016	0.34240000000000004
L_Accumbens	0.5075021251607047	0.014	0.34240000000000004
7Networks_RH_Cont_Par_2	0.4819096065161749	0.016	0.34240000000000004
7Networks_RH_Cont_PFCmp_2	0.3865777967102062	0.009	0.34240000000000004
7Networks_LH_Cont_Cing_2	0.4182041950274784	0.012	0.34240000000000004
7Networks_RH_Cont_Par_3	0.5675451757028838	0.01	0.34240000000000004
7Networks_RH_Cont_Temp_1	0.5139051335389614	0.006	0.34240000000000004
7Networks_RH_Cont_PFCl_1	0.528500702446907	0.004	0.34240000000000004
7Networks_RH_Default_PFCm_2	0.4451880842223591	0.014	0.34240000000000004
7Networks_RH_Default_PFCm_3	0.39408566802375955	0.021	0.3456923076923077
7Networks_RH_Cont_PFCl_3	0.400574502321602	0.021	0.3456923076923077
7Networks_RH_Cont_PFCv_1	0.3782947418973995	0.019	0.3456923076923077
7Networks_RH_Cont_PFCmp_3	0.40191959106121067	0.023	0.3515714285714286
7Networks_RH_Default_Par_3	0.4559213195851666	0.026	0.37093333333333334
7Networks_RH_SalVentAttn_Med_1	0.381768552274225	0.028	0.37450000000000006
7Networks_RH_Limbic_OFC_2	0.36290042471233497	0.035	0.3942105263157895
7Networks_RH_Cont_PFCl_6	0.4307246103376734	0.033	0.3942105263157895
R_Caudate	0.38136273851169905	0.034	0.3942105263157895
7Networks_RH_Cont_PFCl_4	0.4610755880640404	0.037	0.3959
7Networks_RH_Default_PFCm_6	0.3598454169172851	0.051	0.45475
7Networks_LH_Default_PFC_8	0.30343359730555	0.045	0.45475
7Networks_LH_Default_PFC_4	0.48849641090782125	0.051	0.45475
7Networks_RH_Cont_PFCl_5	0.3602828570327986	0.048	0.45475
7Networks_RH_Cont_Par_1	0.3767309616361343	0.054	0.46224
7Networks_RH_Default_PFCm_1	0.355898649172234	0.059	0.4856153846153846
7Networks_LH_Default_Temp_9	0.37372824815604766	0.065	0.5151851851851853
7Networks_LH_Cont_Par_2	0.38553447842798116	0.094	0.5248095238095238
7Networks_LH_Limbic_OFC_2	0.26921045063606963	0.092	0.5248095238095238
7Networks_LH_Limbic_TempPole_2	0.2508011599001243	0.074	0.5248095238095238
R_Amygdala	0.3067534607229827	0.089	0.5248095238095238
7Networks_LH_Default_PCC_2	0.3722972453368193	0.083	0.5248095238095238
7Networks_LH_Default_PFC_12	0.346490630415937	0.071	0.5248095238095238
7Networks_LH_Default_PFC_6	0.23674051886952296	0.097	0.5248095238095238
7Networks_LH_Default_Temp_2	0.165207090295858	0.088	0.5248095238095238
7Networks_LH_Default_PFC_1	0.3135564858374952	0.077	0.5248095238095238
7Networks_LH_SalVentAttn_Med_1	0.29788132991400473	0.085	0.5248095238095238
7Networks_RH_Limbic_OFC_3	0.3742551424973228	0.086	0.5248095238095238
7Networks_LH_Default_Temp_7	0.41827055494384624	0.077	0.5248095238095238
7Networks_RH_Default_Par_2	0.3638316102138266	0.101	0.5248095238095238
7Networks_RH_Default_Par_1	0.3970830569727447	0.103	0.5248095238095238
7Networks_RH_Default_PFCm_7	0.3326060320869568	0.1	0.5248095238095238
7Networks_RH_Vis_13	0.4279835758518772	0.118	0.5489565217391305
7Networks_RH_DorsAttn_Post_4	0.38203253193904957	0.115	0.5489565217391305
7Networks_RH_SalVentAttn_PrC_1	0.3161328594521653	0.117	0.5489565217391305
7Networks_RH_SomMot_17	0.3238988284272964	0.112	0.5489565217391305
7Networks_RH_SalVentAttn_FrOper_3	0.33025364461025664	0.122	0.5554893617021277
7Networks_RH_Default_PFCm_4	0.3674006230599518	0.125	0.5572916666666666
7Networks_RH_Default_PCC_3	0.2655099417593064	0.207	0.5665904761904762
7Networks_RH_Default_PCC_2	0.25664912344765456	0.168	0.5665904761904762
7Networks_LH_Default_PFC_7	0.2253957810684539	0.209	0.5665904761904762
L_Putamen	0.19922663417973824	0.208	0.5665904761904762
7Networks_RH_Vis_3	0.3275590107798312	0.246	0.5665904761904762
7Networks_RH_Default_PCC_1	0.3229365244700098	0.143	0.5665904761904762
L_Hippocampus	0.21015141999991607	0.219	0.5665904761904762
7Networks_LH_Default_PFC_2	0.17834562756092204	0.226	0.5665904761904762
7Networks_LH_Default_PCC_1	0.24134982635364732	0.152	0.5665904761904762
7Networks_LH_Default_PCC_3	0.23904487002009586	0.168	0.5665904761904762
7Networks_RH_Default_Temp_2	0.15854215219295706	0.251	0.5665904761904762
7Networks_RH_Vis_1	0.23698557136111992	0.241	0.5665904761904762
L_Amygdala	0.2075869550738496	0.225	0.5665904761904762
7Networks_RH_Limbic_TempPole_3	0.11456165068773198	0.258	0.5665904761904762
7Networks_RH_Vis_9	0.3771273573839502	0.193	0.5665904761904762
7Networks_RH_Limbic_TempPole_2	0.13695108292325653	0.272	0.5665904761904762
7Networks_RH_Cont_PFCmp_1	0.15853007733047453	0.262	0.5665904761904762
7Networks_RH_Vis_10	0.35355533309040005	0.189	0.5665904761904762
7Networks_RH_Cont_pCun_1	0.323129851444824	0.142	0.5665904761904762
7Networks_RH_Vis_12	0.3088405083619284	0.271	0.5665904761904762
7Networks_RH_Vis_14	0.3424447546432452	0.216	0.5665904761904762
7Networks_RH_Cont_PFCl_7	0.20783289061800486	0.166	0.5665904761904762
7Networks_RH_DorsAttn_Post_6	0.26707714617398026	0.269	0.5665904761904762
7Networks_RH_DorsAttn_Post_7	0.29870084966026467	0.229	0.5665904761904762
7Networks_RH_SalVentAttn_TempOccPar_1	0.23112077337462616	0.254	0.5665904761904762
7Networks_RH_SalVentAttn_FrOper_4	0.2154329820137227	0.131	0.5665904761904762
7Networks_RH_Cont_PFCl_2	0.19485608098182938	0.26	0.5665904761904762
7Networks_RH_SalVentAttn_Med_2	0.17351926019787145	0.261	0.5665904761904762
7Networks_RH_Limbic_OFC_1	0.18765475769552947	0.168	0.5665904761904762
7Networks_RH_Vis_4	0.3668651713752278	0.169	0.5665904761904762
7Networks_RH_Vis_7	0.2712979846776074	0.277	0.5665904761904762
R_Accumbens	0.19671369020956728	0.194	0.5665904761904762
7Networks_LH_Cont_Temp_1	0.12438062869013464	0.228	0.5665904761904762
7Networks_LH_SalVentAttn_FrOper_1	0.10353382528319782	0.278	0.5665904761904762
7Networks_LH_SalVentAttn_FrOper_3	0.12450004433017756	0.269	0.5665904761904762
7Networks_LH_DorsAttn_Post_3	0.31527723406010366	0.253	0.5665904761904762
7Networks_LH_DorsAttn_Post_2	0.30816231767102803	0.159	0.5665904761904762
7Networks_LH_SomMot_16	0.19048831777679687	0.169	0.5665904761904762
7Networks_LH_Limbic_OFC_1	0.16602423640845848	0.199	0.5665904761904762
7Networks_LH_SomMot_15	0.13371701662769359	0.274	0.5665904761904762
7Networks_LH_Vis_14	0.3190502835230635	0.237	0.5665904761904762
7Networks_LH_Vis_13	0.3911788670513925	0.16	0.5665904761904762
7Networks_LH_Vis_12	0.2588999549037542	0.222	0.5665904761904762
7Networks_LH_Cont_Par_1	0.20480198391427215	0.277	0.5665904761904762
7Networks_LH_Cont_PFCl_2	0.19090166342699882	0.176	0.5665904761904762
7Networks_LH_Vis_10	0.3116360177844583	0.205	0.5665904761904762
7Networks_LH_Cont_PFCl_4	0.17299790776035096	0.236	0.5665904761904762
7Networks_LH_SalVentAttn_FrOper_2	0.2022281413321249	0.232	0.5665904761904762
7Networks_LH_Vis_2	0.3823618928238507	0.211	0.5665904761904762
7Networks_LH_Default_Temp_4	0.21258806038611602	0.277	0.5665904761904762
7Networks_LH_Vis_4	0.3347609027832347	0.202	0.5665904761904762
7Networks_LH_Default_Temp_1	0.2551294766317129	0.208	0.5665904761904762
7Networks_LH_Vis_6	0.2913081454595724	0.167	0.5665904761904762
7Networks_LH_Vis_7	0.32527385257013636	0.251	0.5665904761904762
7Networks_LH_Cont_PFCl_6	0.18577622627539395	0.206	0.5665904761904762
7Networks_LH_Cont_pCun_1	0.22789289468849996	0.265	0.5665904761904762
7Networks_LH_Vis_9	0.35310040184267605	0.2	0.5665904761904762
7Networks_RH_Default_Temp_4	0.18282593285505994	0.286	0.5773962264150942
7Networks_LH_Vis_5	0.2648458088181515	0.289	0.578
7Networks_LH_Cont_Cing_1	0.1438843980468098	0.293	0.5805740740740741
7Networks_RH_Default_PFCv_1	0.15575988769332477	0.305	0.5813982300884956
7Networks_LH_Cont_Par_3	0.2506079559641427	0.307	0.5813982300884956
7Networks_LH_Vis_11	0.22972283759158096	0.3	0.5813982300884956
7Networks_LH_Default_PCC_4	0.2099815873587209	0.303	0.5813982300884956
L_Caudate	0.10832113249887568	0.305	0.5813982300884956
7Networks_LH_Default_PFC_10	0.11201413193353837	0.32	0.5818677685950413
7Networks_RH_SomMot_9	0.18521866606127316	0.318	0.5818677685950413
7Networks_RH_Vis_2	0.2336316366602209	0.313	0.5818677685950413
7Networks_RH_SomMot_6	0.08286709466335487	0.322	0.5818677685950413
7Networks_RH_Vis_15	0.3023029842869887	0.31	0.5818677685950413
7Networks_RH_SomMot_1	0.24196580262522754	0.326	0.5818677685950413
7Networks_LH_DorsAttn_Post_6	0.23986811849143558	0.329	0.5818677685950413
7Networks_LH_Cont_PFCl_5	0.15884440746965392	0.329	0.5818677685950413
7Networks_RH_Vis_6	0.15788470816689804	0.337	0.5911311475409837
7Networks_LH_Default_Temp_8	0.1976802447524293	0.349	0.5961428571428572
7Networks_RH_Limbic_TempPole_1	0.14009174716488845	0.344	0.5961428571428572
7Networks_RH_SomMot_18	0.0665896548697826	0.348	0.5961428571428572
7Networks_LH_Vis_1	0.17304688097401955	0.351	0.5961428571428572
7Networks_RH_Default_Temp_5	0.16946842609109497	0.357	0.6015590551181103
7Networks_RH_DorsAttn_Post_1	0.20837382635166174	0.36	0.601875
7Networks_LH_SomMot_13	0.11497224377613063	0.37	0.6084626865671642
7Networks_RH_SalVentAttn_FrOper_1	0.08196581649307752	0.379	0.6084626865671642
L_Pallidum	0.08105947968902527	0.374	0.6084626865671642
7Networks_RH_SomMot_4	0.12757728151973427	0.381	0.6084626865671642
7Networks_RH_Vis_8	0.25438911501137706	0.368	0.6084626865671642
7Networks_RH_SalVentAttn_TempOccPar_2	0.2632600194979971	0.379	0.6084626865671642
7Networks_RH_DorsAttn_Post_8	0.2601170893281398	0.392	0.6123211678832117
7Networks_LH_Default_PFC_5	0.12843047067088853	0.391	0.6123211678832117
7Networks_LH_SalVentAttn_Med_2	0.13892160077386112	0.389	0.6123211678832117
7Networks_LH_Default_PFC_11	0.10054157051854544	0.396	0.6140869565217392
7Networks_RH_SomMot_2	0.16029304124699245	0.403	0.6204460431654677
7Networks_LH_DorsAttn_PrCv_1	0.1485948644117685	0.413	0.6313
7Networks_LH_Cont_PFCl_3	0.1281067774462585	0.424	0.636013986013986
7Networks_LH_SomMot_12	0.037238931707444745	0.425	0.636013986013986
7Networks_RH_SomMot_11	0.02298415134679843	0.421	0.636013986013986
7Networks_LH_SomMot_8	0.03083707635369319	0.431	0.6405138888888889
R_Hippocampus	0.08972981881255845	0.444	0.6492789115646258
7Networks_RH_Default_Temp_1	0.16893667956603467	0.446	0.6492789115646258
7Networks_RH_DorsAttn_FEF_2	0.06836292323176908	0.44	0.6492789115646258
7Networks_LH_Limbic_TempPole_1	0.03279994268273713	0.456	0.6593513513513514
7Networks_LH_SomMot_2	0.11213464163044178	0.491	0.6593875
7Networks_LH_Limbic_TempPole_4	0.05723757184761937	0.491	0.6593875
7Networks_LH_Default_PFC_9	0.05271982333311021	0.49	0.6593875
R_Thalamus	0.07305787456717816	0.467	0.6593875
7Networks_LH_Vis_3	0.20230096401379752	0.461	0.6593875
7Networks_RH_SomMot_3	-0.0232557608344535	0.49	0.6593875
7Networks_RH_Vis_11	0.16069477966738438	0.478	0.6593875
7Networks_LH_DorsAttn_Post_1	0.09547727394835828	0.492	0.6593875
7Networks_RH_DorsAttn_PrCv_1	0.08620753608289634	0.493	0.6593875
7Networks_RH_DorsAttn_Post_9	0.14906345528515144	0.477	0.6593875
7Networks_RH_SomMot_14	-0.01073203187808526	0.48	0.6593875
7Networks_LH_SalVentAttn_ParOper_3	0.06252768701631259	0.478	0.6593875
7Networks_RH_Cont_PFCmp_4	0.07093628634114793	0.518	0.6869135802469136
7Networks_LH_Default_Temp_6	0.13492574816958736	0.52	0.6869135802469136
7Networks_LH_Default_Temp_3	0.09915166124335192	0.53	0.6899878787878788
7Networks_RH_SomMot_16	0.0356262940753635	0.532	0.6899878787878788
7Networks_RH_SomMot_5	-0.006033295239203667	0.529	0.6899878787878788
7Networks_LH_SomMot_1	0.07475723917797851	0.536	0.6909879518072289
7Networks_RH_DorsAttn_FEF_1	0.11311684206287431	0.543	0.6958203592814372
7Networks_RH_SomMot_12	-0.06928253949452234	0.588	0.7029720670391061
7Networks_RH_DorsAttn_Post_3	0.030239837145618814	0.582	0.7029720670391061
7Networks_LH_Default_PHC_1	0.027552390810016647	0.571	0.7029720670391061
7Networks_RH_Default_Temp_3	0.10822710467730248	0.57	0.7029720670391061
7Networks_RH_SomMot_10	-0.024641302929494742	0.56	0.7029720670391061
7Networks_RH_SalVentAttn_FrOper_2	-0.02190296937900553	0.584	0.7029720670391061
7Networks_LH_DorsAttn_Post_5	0.05081725589880494	0.575	0.7029720670391061
7Networks_LH_SalVentAttn_ParOper_2	0.024959554017111286	0.581	0.7029720670391061
7Networks_LH_DorsAttn_Post_7	0.0588594184541992	0.573	0.7029720670391061
7Networks_LH_Default_PFC_3	0.005458122714947198	0.563	0.7029720670391061
7Networks_LH_DorsAttn_Post_9	0.08217511615654066	0.586	0.7029720670391061
7Networks_LH_SalVentAttn_PFCl_1	-0.010957307512840547	0.574	0.7029720670391061
L_Thalamus	0.03687789843551252	0.593	0.7050111111111111
7Networks_LH_SomMot_7	0.030091610079163195	0.602	0.711756906077348
7Networks_RH_SalVentAttn_TempOccPar_3	0.00946681808698261	0.61	0.7133333333333333
7Networks_RH_Default_PFCm_5	0.06488729458951473	0.607	0.7133333333333333
7Networks_LH_SomMot_4	-0.06625202017595956	0.614	0.7141086956521739
7Networks_LH_Vis_8	0.0416432502719529	0.629	0.7276
7Networks_LH_Default_Temp_5	0.05699640220625109	0.65	0.7478494623655915
7Networks_RH_SomMot_8	-0.044623199449355534	0.656	0.7507165775401069
7Networks_LH_Limbic_TempPole_3	-0.03686471289472314	0.677	0.7665502645502645
7Networks_RH_SalVentAttn_Med_3	-0.021968862503024704	0.675	0.7665502645502645
7Networks_LH_SomMot_3	-0.06404535328504922	0.687	0.7679479166666666
7Networks_LH_SalVentAttn_ParOper_1	0.03838823603776615	0.688	0.7679479166666666
7Networks_RH_SomMot_7	-0.07442230052834771	0.689	0.7679479166666666
7Networks_LH_SalVentAttn_FrOper_4	-0.07326667114116628	0.693	0.7684041450777201
7Networks_LH_SomMot_5	-0.06094489133148182	0.706	0.7787835051546391
7Networks_RH_SomMot_19	-0.08127818455580792	0.711	0.780276923076923
7Networks_LH_DorsAttn_FEF_2	-0.05012131658372357	0.72	0.7803434343434343
7Networks_RH_DorsAttn_Post_10	0.021866214538108303	0.722	0.7803434343434343
7Networks_RH_DorsAttn_Post_2	0.038486627530586195	0.721	0.7803434343434343
7Networks_RH_Vis_5	-0.02902574663196958	0.727	0.7817989949748743
7Networks_LH_DorsAttn_Post_8	-0.02353903192911623	0.731	0.78217
7Networks_LH_SomMot_10	-0.10320147680364222	0.748	0.7963781094527362
7Networks_LH_Default_PFC_13	-0.044633194861347106	0.753	0.7977326732673268
7Networks_LH_SalVentAttn_Med_3	-0.07790296323139566	0.763	0.8004019607843137
7Networks_LH_SomMot_9	-0.08416987662454367	0.763	0.8004019607843137
7Networks_RH_SomMot_15	-0.050440655994726566	0.77	0.8009417475728156
7Networks_LH_DorsAttn_Post_4	-0.10362283506246768	0.771	0.8009417475728156
7Networks_LH_DorsAttn_FEF_1	-0.09804657952767444	0.807	0.8342898550724638
7Networks_RH_SomMot_13	-0.10588393638967471	0.812	0.8354230769230769
R_Pallidum	-0.2041796143272756	0.828	0.8478086124401913
7Networks_LH_SomMot_11	-0.1581638972702351	0.843	0.8549905660377358
7Networks_LH_SomMot_14	-0.15688123751913063	0.846	0.8549905660377358
7Networks_RH_DorsAttn_Post_5	-0.10574424632782911	0.847	0.8549905660377358
7Networks_LH_DorsAttn_Post_10	-0.13494297215354534	0.884	0.888150234741784
7Networks_LH_SomMot_6	-0.23846807783885407	0.94	0.94
