# Supplementary material for: Neural similarity predicts whether strangers become friends
Source: Nat Hum Behav. 2025 Aug 4;9(11):2285–98. doi: 10.1038/s41562-025-02266-7 (PMC12634445; doi:10.1038/s41562-025-02266-7)
Supplement: Supplementary file 6 — Statistical source data. [file 41562_2025_2266_MOESM6_ESM.csv]

parcel	decreased_social_distance	increased_social_distance	no_change_in_social_distance
7Networks_LH_Vis_1	0.22038929	-0.492335608	-0.031964929
7Networks_LH_Vis_2	0.190727204	-0.576153061	0.004714166
7Networks_LH_Vis_3	0.157090352	-0.520396024	0.013774854
7Networks_LH_Vis_4	0.241589881	-0.577850599	-0.026808807
7Networks_LH_Vis_5	0.060869187	-0.324034691	0.031741185
7Networks_LH_Vis_6	0.186833072	-0.300419413	-0.052328457
7Networks_LH_Vis_7	0.19791328	-0.551270062	-0.005159279
7Networks_LH_Vis_8	0.128214014	-0.45840521	0.018506045
7Networks_LH_Vis_9	0.167097379	-0.54169534	0.012095694
7Networks_LH_Vis_10	0.237608974	-0.503130724	-0.040432257
7Networks_LH_Vis_11	0.17967783	-0.599779815	0.016738759
7Networks_LH_Vis_12	0.183738141	-0.494643586	-0.008487993
7Networks_LH_Vis_13	0.234273054	-0.667709159	-0.002836186
7Networks_LH_Vis_14	0.248506052	-0.680700782	-0.008957109
7Networks_LH_SomMot_1	-0.034808962	-0.254441252	0.076714743
7Networks_LH_SomMot_2	0.044958364	-0.379140155	0.053604655
7Networks_LH_SomMot_3	0.027721629	-0.065212914	-0.003312123
7Networks_LH_SomMot_4	-0.030727376	-0.01871025	0.023301398
7Networks_LH_SomMot_5	0.047093605	-0.121904463	-0.003227612
7Networks_LH_SomMot_6	-0.013546738	-0.110588629	0.03235067
7Networks_LH_SomMot_7	0.14695445	-0.173801239	-0.054641287
7Networks_LH_SomMot_8	0.037303117	-0.09898807	-0.002033067
7Networks_LH_SomMot_9	-0.012247774	-0.117177765	0.03295774
7Networks_LH_SomMot_10	0.035032236	0.030614636	-0.028568537
7Networks_LH_SomMot_11	0.089701594	-0.273775515	0.002821808
7Networks_LH_SomMot_12	0.03468518	-0.012772022	-0.018991126
7Networks_LH_SomMot_13	0.082459827	-0.210081062	-0.006378673
7Networks_LH_SomMot_14	0.035319799	-0.038402479	-0.013859744
7Networks_LH_SomMot_15	0.054700758	-0.139956652	-0.004102636
7Networks_LH_SomMot_16	0.018289017	-0.099683972	0.01003826
7Networks_LH_DorsAttn_Post_1	0.02284225	-0.272274054	0.044416452
7Networks_LH_DorsAttn_Post_2	0.192758669	-0.471380991	-0.019162008
7Networks_LH_DorsAttn_Post_3	0.217461838	-0.532361577	-0.0214947
7Networks_LH_DorsAttn_Post_4	-0.001244227	-0.193705063	0.042568147
7Networks_LH_DorsAttn_Post_5	0.066288345	-0.278745892	0.018573388
7Networks_LH_DorsAttn_Post_6	0.07975115	-0.308302003	0.016508812
7Networks_LH_DorsAttn_Post_7	0.185823765	-0.465302553	-0.016125361
7Networks_LH_DorsAttn_Post_8	0.157970784	-0.350737087	-0.023377727
7Networks_LH_DorsAttn_Post_9	0.059071376	-0.423065522	0.054232306
7Networks_LH_DorsAttn_Post_10	0.106625855	-0.242901812	-0.014449527
7Networks_LH_DorsAttn_FEF_1	0.119936975	-0.381154832	0.00703022
7Networks_LH_DorsAttn_FEF_2	-0.066250048	-0.284460782	0.102903368
7Networks_LH_DorsAttn_PrCv_1	0.098374091	-0.241615801	-0.009553381
7Networks_LH_SalVentAttn_ParOper_1	0.072323052	-0.263085616	0.011411433
7Networks_LH_SalVentAttn_ParOper_2	0.029264344	-0.146747333	0.013310095
7Networks_LH_SalVentAttn_ParOper_3	0.01727894	-0.122973222	0.015695741
7Networks_LH_SalVentAttn_FrOper_1	-0.028841095	0.179655851	-0.020674823
7Networks_LH_SalVentAttn_FrOper_2	0.110385853	-0.19386634	-0.027385358
7Networks_LH_SalVentAttn_FrOper_3	-0.068818202	0.13085803	0.014916646
7Networks_LH_SalVentAttn_FrOper_4	-0.034831982	0.071043208	0.006512303
7Networks_LH_SalVentAttn_PFCl_1	-0.012719631	-0.197597344	0.050602522
7Networks_LH_SalVentAttn_Med_1	0.067183789	-0.285442735	0.019456686
7Networks_LH_SalVentAttn_Med_2	0.068832849	-0.380455059	0.038919822
7Networks_LH_SalVentAttn_Med_3	0.025162584	0.070359062	-0.030954676
7Networks_LH_Limbic_OFC_1	0.091036115	-0.121695637	-0.030823135
7Networks_LH_Limbic_OFC_2	0.101343915	-0.114081554	-0.038928366
7Networks_LH_Limbic_TempPole_1	0.012382347	-0.154652466	0.025599914
7Networks_LH_Limbic_TempPole_2	0.000969004	-0.233930868	0.049858452
7Networks_LH_Limbic_TempPole_3	0.041397926	-0.130445835	0.00218602
7Networks_LH_Limbic_TempPole_4	0.097627385	-0.098628198	-0.039931985
7Networks_LH_Cont_Par_1	-0.005156615	-0.367353125	0.082482238
7Networks_LH_Cont_Par_2	0.003751357	-0.206125501	0.04211555
7Networks_LH_Cont_Par_3	-0.001533079	-0.28316085	0.062047574
7Networks_LH_Cont_Temp_1	0.017271579	-0.074996453	0.005350312
7Networks_LH_Cont_PFCl_1	0.092277843	-0.318216331	0.010793819
7Networks_LH_Cont_PFCl_2	0.01071107	-0.143229586	0.024183487
7Networks_LH_Cont_PFCl_3	-0.08246036	-0.138805587	0.081644442
7Networks_LH_Cont_PFCl_4	0.045352088	-0.153096168	0.004593257
7Networks_LH_Cont_PFCl_5	0.079602353	-0.139038944	-0.019913074
7Networks_LH_Cont_PFCl_6	0.065728822	-0.103793137	-0.018818427
7Networks_LH_Cont_pCun_1	-0.007927358	-0.397163147	0.090650326
7Networks_LH_Cont_Cing_1	0.036808729	-0.270062488	0.035182839
7Networks_LH_Cont_Cing_2	0.096638458	-0.380475309	0.021491011
7Networks_LH_Default_Temp_1	0.060487691	-0.311831936	0.029347865
7Networks_LH_Default_Temp_2	-0.048583402	-0.075561984	0.046761167
7Networks_LH_Default_Temp_3	0.074550964	-0.238078932	0.004619907
7Networks_LH_Default_Temp_4	0.04779363	-0.255235511	0.025097048
7Networks_LH_Default_Temp_5	0.005908054	-0.215606788	0.042808774
7Networks_LH_Default_Temp_6	0.134200791	-0.383666515	-0.001370866
7Networks_LH_Default_Temp_7	0.024291463	-0.321907696	0.054215328
7Networks_LH_Default_Temp_8	-0.025238769	-0.277002436	0.075581686
7Networks_LH_Default_Temp_9	-0.006505213	-0.250214252	0.058057354
7Networks_LH_Default_PFC_1	0.110999386	-0.324376237	0.000384922
7Networks_LH_Default_PFC_2	0.049683714	-0.115648936	-0.00620103
7Networks_LH_Default_PFC_3	0.129260556	-0.259674476	-0.025022349
7Networks_LH_Default_PFC_4	0.114539158	-0.401634288	0.014832509
7Networks_LH_Default_PFC_5	0.051772754	-0.099076487	-0.011085967
7Networks_LH_Default_PFC_6	0.118894156	-0.237751164	-0.023252489
7Networks_LH_Default_PFC_7	0.063747662	-0.319997056	0.029065438
7Networks_LH_Default_PFC_8	0.142946305	-0.31157923	-0.022405422
7Networks_LH_Default_PFC_9	-0.007698245	-0.151223126	0.037449956
7Networks_LH_Default_PFC_10	0.02243763	-0.194386198	0.027867362
7Networks_LH_Default_PFC_11	0.071738265	-0.301477793	0.020060432
7Networks_LH_Default_PFC_12	-0.031114612	-0.268152049	0.077356345
7Networks_LH_Default_PFC_13	-0.034421665	-0.170460583	0.058354743
7Networks_LH_Default_PCC_1	0.095545606	-0.304484256	0.005782617
7Networks_LH_Default_PCC_2	0.067432063	-0.318988255	0.026537814
7Networks_LH_Default_PCC_3	0.010929627	-0.28333332	0.054271085
7Networks_LH_Default_PCC_4	0.047005759	-0.34716455	0.045422899
7Networks_LH_Default_PHC_1	0.048488096	-0.231393596	0.019518217
7Networks_RH_Vis_1	0.056737386	-0.328227679	0.035236239
7Networks_RH_Vis_2	0.083480138	-0.374579589	0.028468948
7Networks_RH_Vis_3	0.20290866	-0.575948084	-0.002967416
7Networks_RH_Vis_4	0.289315197	-0.664521352	-0.038033461
7Networks_RH_Vis_5	0.079643382	-0.369189279	0.029711612
7Networks_RH_Vis_6	-0.004299417	-0.273887972	0.061781534
7Networks_RH_Vis_7	0.196489332	-0.47216428	-0.021332029
7Networks_RH_Vis_8	0.070736699	-0.336752626	0.028298232
7Networks_RH_Vis_9	0.262159547	-0.662350449	-0.021476113
7Networks_RH_Vis_10	0.263294422	-0.554248048	-0.045508609
7Networks_RH_Vis_11	0.219485223	-0.625693793	-0.002628703
7Networks_RH_Vis_12	0.22719486	-0.598924143	-0.013237412
7Networks_RH_Vis_13	0.227371144	-0.568557372	-0.019898969
7Networks_RH_Vis_14	0.284940382	-0.60314476	-0.048531392
7Networks_RH_Vis_15	0.260565223	-0.656397323	-0.021760796
7Networks_RH_SomMot_1	0.022479214	-0.427719727	0.078178412
7Networks_RH_SomMot_2	0.025140332	-0.378667355	0.065927896
7Networks_RH_SomMot_3	-0.044673971	-0.016540729	0.031577411
7Networks_RH_SomMot_4	0.005856126	-0.275185598	0.055694288
7Networks_RH_SomMot_5	-0.01974511	-0.119612464	0.038183556
7Networks_RH_SomMot_6	-0.012235922	0.009142611	0.005699172
7Networks_RH_SomMot_7	-0.013732708	-0.028839802	0.014831565
7Networks_RH_SomMot_8	0.004264832	-0.190458076	0.038413679
7Networks_RH_SomMot_9	0.124640892	-0.225764314	-0.029441426
7Networks_RH_SomMot_10	-0.022287936	-0.075613236	0.030285853
7Networks_RH_SomMot_11	0.053477077	-0.069874822	-0.018454206
7Networks_RH_SomMot_12	0.028218364	0.035907384	-0.025438275
7Networks_RH_SomMot_13	0.156470917	-0.182016857	-0.058835433
7Networks_RH_SomMot_14	0.033179487	-0.055164488	-0.008901766
7Networks_RH_SomMot_15	0.175937754	-0.242753707	-0.057937703
7Networks_RH_SomMot_16	0.019669413	-0.117205594	0.012952744
7Networks_RH_SomMot_17	0.113450631	-0.3102781	-0.004193322
7Networks_RH_SomMot_18	0.030236925	-0.041087717	-0.010093666
7Networks_RH_SomMot_19	0.039772046	-0.085558378	-0.006478195
7Networks_RH_DorsAttn_Post_1	0.09079062	-0.389031564	0.027003252
7Networks_RH_DorsAttn_Post_2	0.17441904	-0.415381715	-0.019744421
7Networks_RH_DorsAttn_Post_3	0.002917523	-0.108242249	0.021521948
7Networks_RH_DorsAttn_Post_4	0.085225049	-0.411813492	0.03540743
7Networks_RH_DorsAttn_Post_5	0.142614765	-0.320432735	-0.020287588
7Networks_RH_DorsAttn_Post_6	0.17358269	-0.417161274	-0.018836153
7Networks_RH_DorsAttn_Post_7	0.106330138	-0.409900271	0.021762511
7Networks_RH_DorsAttn_Post_8	0.267540188	-0.614801713	-0.035107299
7Networks_RH_DorsAttn_Post_9	0.135563958	-0.548414347	0.03331558
7Networks_RH_DorsAttn_Post_10	0.09833014	-0.339672342	0.011627946
7Networks_RH_DorsAttn_FEF_1	0.116765273	-0.404934734	0.014148817
7Networks_RH_DorsAttn_FEF_2	0.066872794	-0.290005155	0.020635922
7Networks_RH_DorsAttn_PrCv_1	0.061860138	-0.094913408	-0.01830852
7Networks_RH_SalVentAttn_TempOccPar_1	0.066389154	-0.137138049	-0.012038924
7Networks_RH_SalVentAttn_TempOccPar_2	0.093761868	-0.47771839	0.044272819
7Networks_RH_SalVentAttn_TempOccPar_3	0.060703988	-0.228411934	0.011216029
7Networks_RH_SalVentAttn_PrC_1	-0.06639647	-0.159577187	0.076053989
7Networks_RH_SalVentAttn_FrOper_1	-0.022712802	0.074971573	-0.001933481
7Networks_RH_SalVentAttn_FrOper_2	-0.051250378	0.020648309	0.027677793
7Networks_RH_SalVentAttn_FrOper_3	0.090667435	-0.312449524	0.010559415
7Networks_RH_SalVentAttn_FrOper_4	-0.01513379	-0.003412694	0.010224598
7Networks_RH_SalVentAttn_Med_1	0.023920249	-0.235558182	0.035819856
7Networks_RH_SalVentAttn_Med_2	0.071041939	-0.33369835	0.027447956
7Networks_RH_SalVentAttn_Med_3	0.07421534	-0.186264704	-0.006347569
7Networks_RH_Limbic_OFC_1	0.092357668	-0.205056721	-0.013668189
7Networks_RH_Limbic_OFC_2	0.092432857	-0.28494652	0.003519323
7Networks_RH_Limbic_OFC_3	0.012608887	-0.291517554	0.054983833
7Networks_RH_Limbic_TempPole_1	0.087354803	-0.170111897	-0.01807022
7Networks_RH_Limbic_TempPole_2	0.020123195	-0.07592682	0.003763153
7Networks_RH_Limbic_TempPole_3	0.031723014	-0.10925595	0.003680563
7Networks_RH_Cont_Par_1	-0.013556296	-0.181118113	0.047572012
7Networks_RH_Cont_Par_2	-0.013158845	-0.297717427	0.072476833
7Networks_RH_Cont_Par_3	0.080976672	-0.359094763	0.02669799
7Networks_RH_Cont_Temp_1	0.188568459	-0.288894707	-0.055902715
7Networks_RH_Cont_PFCv_1	-0.075342232	-0.093724373	0.06745623
7Networks_RH_Cont_PFCl_1	0.108768877	-0.268494632	-0.010271982
7Networks_RH_Cont_PFCl_2	-0.015183428	-0.310038209	0.076404145
7Networks_RH_Cont_PFCl_3	0.039533977	-0.204319015	0.019291339
7Networks_RH_Cont_PFCl_4	0.095374876	-0.241438042	-0.007711322
7Networks_RH_Cont_PFCl_5	0.073752535	-0.335772367	0.026195933
7Networks_RH_Cont_PFCl_6	0.06867212	-0.330702048	0.02828736
7Networks_RH_Cont_PFCl_7	0.047674638	-0.155421289	0.003638696
7Networks_RH_Cont_pCun_1	0.070265877	-0.37610553	0.037083036
7Networks_RH_Cont_PFCmp_1	0.01625792	-0.29478365	0.053400608
7Networks_RH_Cont_PFCmp_2	0.05270845	-0.312121286	0.034287609
7Networks_RH_Cont_PFCmp_3	0.12519477	-0.324638031	-0.008458629
7Networks_RH_Cont_PFCmp_4	0.081435708	-0.30390668	0.014504447
7Networks_RH_Default_Par_1	0.086450524	-0.377973701	0.027338829
7Networks_RH_Default_Par_2	-0.010029875	-0.30665964	0.072444181
7Networks_RH_Default_Par_3	0.010734504	-0.422973929	0.084518136
7Networks_RH_Default_Temp_1	0.110248947	-0.35363261	0.007166908
7Networks_RH_Default_Temp_2	0.033241051	-0.0762654	-0.004388258
7Networks_RH_Default_Temp_3	0.091548161	-0.313487644	0.010231184
7Networks_RH_Default_Temp_4	0.159861668	-0.15061429	-0.067735806
7Networks_RH_Default_Temp_5	0.107347664	-0.297292165	-0.003168428
7Networks_RH_Default_PFCv_1	0.08556471	-0.179408189	-0.0149424
7Networks_RH_Default_PFCm_1	0.081944667	-0.227752856	-0.002243344
7Networks_RH_Default_PFCm_2	0.167673664	-0.360882928	-0.027272339
7Networks_RH_Default_PFCm_3	0.132622785	-0.316337568	-0.014906406
7Networks_RH_Default_PFCm_4	0.069378279	-0.383517882	0.0392386
7Networks_RH_Default_PFCm_5	0.044429061	-0.308565108	0.038711331
7Networks_RH_Default_PFCm_6	0.043971401	-0.255895984	0.02763594
7Networks_RH_Default_PFCm_7	0.120755269	-0.314509951	-0.007860145
7Networks_RH_Default_PCC_1	0.078312924	-0.405409812	0.038359632
7Networks_RH_Default_PCC_2	0.051121548	-0.282224009	0.028832793
7Networks_RH_Default_PCC_3	0.041337249	-0.302857893	0.039418574
