# Supplementary material for: Neural similarity predicts whether strangers become friends
Source: Nat Hum Behav. 2025 Aug 4;9(11):2285–98. doi: 10.1038/s41562-025-02266-7 (PMC12634445; doi:10.1038/s41562-025-02266-7)
Supplement: Supplementary file 7 — Statistical source data. [file 41562_2025_2266_MOESM7_ESM.csv]

	isc_delta	pval	pval_fdr
7Networks_LH_DorsAttn_Post_2	0.6641396600682833	0.0	0.0
7Networks_LH_Vis_14	0.9292068339320398	0.0	0.0
7Networks_LH_Vis_13	0.901982212917239	0.0	0.0
7Networks_RH_Vis_13	0.7959285159611177	0.0	0.0
7Networks_RH_Vis_12	0.8261190030423243	0.0	0.0
7Networks_RH_DorsAttn_Post_8	0.8823419001664234	0.0	0.0
7Networks_RH_Vis_10	0.8175424698439624	0.0	0.0
7Networks_RH_Vis_11	0.8451790156578638	0.0	0.0
7Networks_RH_Vis_4	0.9538365496428269	0.0	0.0
7Networks_LH_Vis_4	0.8194404807463366	0.0	0.0
7Networks_LH_Cont_Cing_2	0.47711376704760433	0.0	0.0
7Networks_RH_Vis_9	0.9245099961878347	0.0	0.0
7Networks_RH_Vis_15	0.9169625464082218	0.0	0.0
7Networks_RH_Vis_3	0.7788567439883174	0.001	0.01188888888888889
7Networks_LH_Vis_11	0.7794576441769014	0.001	0.01188888888888889
7Networks_LH_Vis_2	0.7668802654806921	0.001	0.01188888888888889
7Networks_RH_Cont_Temp_1	0.47746316550357	0.001	0.01188888888888889
7Networks_RH_Vis_14	0.8880851420143162	0.001	0.01188888888888889
7Networks_LH_Vis_1	0.7127248979316144	0.002	0.017833333333333333
7Networks_LH_DorsAttn_Post_3	0.7498234145338014	0.002	0.017833333333333333
7Networks_LH_Vis_12	0.6783817272712512	0.002	0.017833333333333333
7Networks_LH_Vis_9	0.7087927196743524	0.002	0.017833333333333333
7Networks_RH_Cont_PFCmp_2	0.3648297354144984	0.002	0.017833333333333333
7Networks_RH_Default_PFCm_2	0.5285565921546576	0.002	0.017833333333333333
7Networks_LH_Vis_10	0.7407396976935314	0.003	0.024692307692307694
7Networks_LH_Vis_7	0.7491833420935587	0.003	0.024692307692307694
7Networks_LH_Default_PFC_3	0.3889350312039302	0.004	0.029517241379310347
7Networks_LH_Vis_3	0.6774863753334466	0.004	0.029517241379310347
7Networks_RH_SomMot_15	0.4186914612360033	0.004	0.029517241379310347
R_Thalamus	0.40236309070686915	0.005	0.0334375
7Networks_RH_DorsAttn_Post_9	0.683978305424701	0.005	0.0334375
7Networks_RH_Vis_7	0.6686536122210869	0.005	0.0334375
L_Amygdala	0.45464555007760155	0.006	0.03776470588235294
7Networks_LH_Default_Temp_6	0.5178673063292553	0.006	0.03776470588235294
7Networks_RH_Cont_PFCl_6	0.39937416834638473	0.007	0.04161111111111111
7Networks_RH_SomMot_17	0.42372873043011017	0.007	0.04161111111111111
7Networks_LH_Cont_PFCl_1	0.4104941740892122	0.008	0.046270270270270274
7Networks_LH_Default_PFC_8	0.4545255349628508	0.009	0.04815
7Networks_RH_Default_Par_3	0.43370843216749894	0.009	0.04815
7Networks_RH_Cont_PFCl_1	0.3772635088818944	0.009	0.04815
7Networks_RH_Default_PFCm_3	0.44896035331995565	0.01	0.04976744186046512
7Networks_RH_Cont_PFCl_5	0.40952490213153736	0.01	0.04976744186046512
L_Thalamus	0.3910050809997692	0.01	0.04976744186046512
7Networks_LH_DorsAttn_FEF_1	0.5010918073184745	0.011	0.05117391304347826
7Networks_RH_Limbic_OFC_2	0.37737937734788485	0.011	0.05117391304347826
7Networks_LH_Default_PFC_1	0.4353756234297601	0.011	0.05117391304347826
7Networks_LH_SalVentAttn_Med_1	0.3526265242615674	0.013	0.05761538461538462
7Networks_LH_Vis_8	0.5866192237212672	0.014	0.05761538461538462
7Networks_RH_DorsAttn_Post_2	0.5898007548986607	0.014	0.05761538461538462
7Networks_RH_Default_PFCm_7	0.4352652194208039	0.013	0.05761538461538462
7Networks_RH_DorsAttn_FEF_1	0.5217000066252172	0.014	0.05761538461538462
7Networks_LH_DorsAttn_Post_7	0.6511263179674942	0.014	0.05761538461538462
7Networks_RH_SalVentAttn_TempOccPar_2	0.5714802573471014	0.015	0.06056603773584905
7Networks_LH_Default_PFC_4	0.5161734459421411	0.016	0.062254545454545465
7Networks_RH_DorsAttn_Post_4	0.4970385403526837	0.016	0.062254545454545465
7Networks_LH_Default_PFC_7	0.3837447178212995	0.017	0.0627241379310345
7Networks_RH_Cont_PFCmp_3	0.44983280125488767	0.017	0.0627241379310345
7Networks_RH_DorsAttn_Post_6	0.590743963784123	0.017	0.0627241379310345
7Networks_RH_Cont_PFCmp_4	0.38534238783546493	0.018	0.06528813559322034
7Networks_RH_Cont_Par_3	0.44007143500887935	0.019	0.06665573770491803
7Networks_LH_SalVentAttn_Med_2	0.44928790831093324	0.019	0.06665573770491803
7Networks_LH_Limbic_TempPole_2	0.23489987205162735	0.02	0.06903225806451614
7Networks_RH_SomMot_9	0.35040520565879385	0.021	0.07021875000000001
7Networks_RH_SalVentAttn_Med_2	0.4047402892433697	0.021	0.07021875000000001
7Networks_LH_SomMot_13	0.2925408884854226	0.023	0.07572307692307692
7Networks_LH_Default_PFC_11	0.3732160578068284	0.024	0.07781818181818183
L_Accumbens	0.3245360758558663	0.027	0.08254285714285714
7Networks_RH_Default_PCC_1	0.4837227363460752	0.026	0.08254285714285714
7Networks_RH_Default_Temp_1	0.4638815567909134	0.027	0.08254285714285714
7Networks_LH_Default_PFC_6	0.3566453200893318	0.027	0.08254285714285714
7Networks_LH_SomMot_7	0.32075568902417273	0.028	0.08322222222222223
7Networks_RH_DorsAttn_FEF_2	0.3568779491235572	0.028	0.08322222222222223
7Networks_RH_DorsAttn_Post_10	0.43800248218410265	0.03	0.08794520547945206
7Networks_RH_DorsAttn_Post_1	0.4798221848665654	0.032	0.09010526315789474
7Networks_RH_SalVentAttn_Med_1	0.25947843025806977	0.032	0.09010526315789474
7Networks_LH_DorsAttn_Post_9	0.48213689802316395	0.032	0.09010526315789474
7Networks_LH_Vis_6	0.48725248528243525	0.033	0.09053846153846154
7Networks_RH_Default_PFCm_5	0.3529941696577924	0.033	0.09053846153846154
7Networks_RH_DorsAttn_Post_7	0.5162304095546798	0.034	0.09095
7Networks_RH_Default_PFCm_4	0.4528961604956703	0.034	0.09095
7Networks_RH_SalVentAttn_FrOper_3	0.4031169599043528	0.035	0.09134146341463416
7Networks_RH_Cont_pCun_1	0.4463714065312528	0.035	0.09134146341463416
7Networks_RH_Default_PFCm_6	0.2998673851320163	0.036	0.09281927710843373
7Networks_RH_Limbic_OFC_3	0.30412644062819577	0.039	0.09818823529411765
7Networks_LH_Cont_Par_1	0.3621965095066949	0.039	0.09818823529411765
7Networks_RH_Limbic_OFC_1	0.29741438903934353	0.04	0.09839080459770115
7Networks_RH_Default_Par_1	0.4644242251978559	0.04	0.09839080459770115
R_Putamen	0.31892833350476224	0.043	0.10456818181818181
7Networks_RH_Vis_1	0.3849650651979458	0.044	0.10579775280898876
7Networks_LH_SalVentAttn_ParOper_1	0.3354086673130242	0.046	0.10937777777777778
R_Amygdala	0.30864357934527553	0.05	0.1161063829787234
7Networks_RH_SomMot_4	0.28104172476025224	0.05	0.1161063829787234
7Networks_RH_Vis_5	0.44883266090378027	0.051	0.1161063829787234
7Networks_RH_SalVentAttn_Med_3	0.26048004380380657	0.051	0.1161063829787234
7Networks_LH_SalVentAttn_FrOper_2	0.30425219368371137	0.052	0.11713684210526315
7Networks_LH_Default_Temp_1	0.37231962661195134	0.054	0.1191340206185567
7Networks_RH_SomMot_2	0.40380768695247604	0.054	0.1191340206185567
7Networks_LH_Vis_5	0.3849038777640468	0.056	0.12228571428571429
7Networks_LH_Default_PCC_1	0.40002986165705245	0.059	0.12753535353535353
7Networks_LH_Cont_pCun_1	0.3892357891794268	0.062	0.13268
7Networks_RH_Cont_PFCl_3	0.2438529913997768	0.064	0.1356039603960396
7Networks_RH_SomMot_1	0.4501989400987992	0.066	0.13847058823529412
7Networks_LH_Default_PCC_4	0.3941703089357349	0.067	0.13920388349514565
7Networks_RH_Default_Par_2	0.29662976539433006	0.073	0.143929203539823
7Networks_LH_DorsAttn_Post_8	0.5087078707986957	0.074	0.143929203539823
7Networks_RH_Default_PCC_3	0.3441951422829514	0.072	0.143929203539823
7Networks_LH_Limbic_OFC_1	0.21273175194862748	0.074	0.143929203539823
7Networks_RH_Cont_PFCl_4	0.3368129183998165	0.073	0.143929203539823
7Networks_LH_Default_PFC_10	0.2168238284778075	0.076	0.143929203539823
7Networks_RH_Cont_Par_2	0.2845585815093334	0.075	0.143929203539823
7Networks_RH_SalVentAttn_TempOccPar_3	0.28911592282850435	0.076	0.143929203539823
7Networks_RH_Default_PFCm_1	0.30969752237248027	0.072	0.143929203539823
7Networks_LH_Default_PCC_2	0.3864203178662773	0.071	0.143929203539823
7Networks_RH_Limbic_TempPole_1	0.25746670036345976	0.078	0.14642105263157895
7Networks_LH_SomMot_2	0.42409851915647856	0.079	0.14700869565217392
7Networks_RH_DorsAttn_Post_5	0.4630475002649777	0.081	0.14943103448275863
7Networks_LH_SomMot_15	0.1946574100554513	0.085	0.15547008547008548
7Networks_RH_Default_Temp_5	0.40463982915513913	0.087	0.15645378151260503
7Networks_RH_Cont_PFCl_7	0.20309592668389403	0.087	0.15645378151260503
7Networks_RH_SomMot_8	0.1947229078675746	0.088	0.15693333333333334
7Networks_RH_Cont_PFCmp_1	0.3110415701761394	0.089	0.15740495867768595
7Networks_RH_Vis_2	0.4580597267070438	0.092	0.1613770491803279
7Networks_RH_Cont_PFCl_2	0.2948547809542891	0.094	0.16354471544715446
7Networks_LH_DorsAttn_PrCv_1	0.33998989213219655	0.097	0.16740322580645164
R_Caudate	0.29413821655902006	0.099	0.16814285714285718
7Networks_LH_Cont_Cing_1	0.30687121678003754	0.099	0.16814285714285718
7Networks_RH_Default_PCC_2	0.333345556974208	0.102	0.16955384615384617
7Networks_RH_SomMot_11	0.12335189906129712	0.102	0.16955384615384617
7Networks_LH_Cont_PFCl_2	0.15394065627792541	0.103	0.16955384615384617
7Networks_RH_Vis_8	0.40748932535071003	0.103	0.16955384615384617
7Networks_LH_Default_Temp_7	0.3461991591601135	0.109	0.17806106870229008
7Networks_LH_Limbic_OFC_2	0.2154254686397189	0.11	0.17833333333333334
7Networks_LH_DorsAttn_Post_1	0.2951163045574723	0.112	0.18021052631578946
7Networks_RH_Cont_Par_1	0.16756181624608385	0.114	0.18205970149253733
7Networks_LH_SomMot_11	0.36347710852449394	0.116	0.18388148148148148
7Networks_RH_Default_Temp_4	0.31047595846926146	0.118	0.1856764705882353
7Networks_LH_Cont_PFCl_4	0.19844825543567735	0.12	0.18744525547445254
7Networks_LH_DorsAttn_Post_5	0.34503423693288104	0.122	0.18918840579710144
7Networks_LH_DorsAttn_Post_6	0.3880531528433955	0.124	0.18954285714285715
7Networks_LH_Default_Temp_8	0.2517636666011561	0.124	0.18954285714285715
7Networks_RH_SomMot_13	0.33848777366015315	0.126	0.19123404255319149
7Networks_LH_Default_Temp_4	0.30302914050350666	0.129	0.19440845070422536
7Networks_LH_Default_PCC_3	0.2942629474254427	0.147	0.21994444444444444
7Networks_LH_Default_Temp_9	0.243709039143116	0.148	0.21994444444444444
7Networks_LH_SomMot_8	0.1362911873562292	0.15	0.22132876712328767
7Networks_LH_Limbic_TempPole_1	0.16703481351434035	0.151	0.22132876712328767
7Networks_LH_DorsAttn_Post_10	0.3495276671649239	0.153	0.22273469387755102
7Networks_LH_SalVentAttn_PFCl_1	0.1848777126477808	0.156	0.22556756756756757
7Networks_LH_Default_PFC_12	0.2370374369709501	0.164	0.23397333333333337
7Networks_RH_Default_PFCv_1	0.26497289948070357	0.164	0.23397333333333337
7Networks_RH_Default_Temp_3	0.4050358048645508	0.167	0.23667549668874172
R_Hippocampus	0.19934679433608343	0.172	0.24057516339869278
7Networks_LH_DorsAttn_FEF_2	0.21821073378286893	0.171	0.24057516339869278
7Networks_RH_Limbic_TempPole_3	0.140978963085901	0.179	0.24874025974025973
7Networks_RH_SomMot_5	0.09986735330033358	0.184	0.25241025641025644
7Networks_LH_Cont_Par_3	0.28162777156009006	0.184	0.25241025641025644
7Networks_LH_Default_Temp_3	0.31262989570563127	0.189	0.25734177215189874
7Networks_LH_Default_PHC_1	0.27988169174512156	0.19	0.25734177215189874
7Networks_RH_Vis_6	0.26958855551165933	0.196	0.2605217391304348
L_Putamen	0.2010426247514004	0.194	0.2605217391304348
7Networks_LH_Limbic_TempPole_3	0.1718437605080348	0.195	0.2605217391304348
7Networks_RH_SalVentAttn_TempOccPar_1	0.2035272035564685	0.199	0.2628765432098766
7Networks_LH_Cont_PFCl_5	0.21864129731059523	0.203	0.2665153374233129
7Networks_LH_Limbic_TempPole_4	0.19625558234703255	0.205	0.2675
7Networks_LH_Cont_PFCl_6	0.16952195822489452	0.218	0.2827393939393939
L_Caudate	0.12467388138067825	0.221	0.28490361445783136
7Networks_LH_Default_PFC_9	0.14352488072305336	0.228	0.2921676646706587
7Networks_RH_Limbic_TempPole_2	0.09605001483582609	0.241	0.30160233918128654
7Networks_LH_Default_Temp_5	0.22151484286838535	0.24	0.30160233918128654
7Networks_LH_Default_PFC_5	0.15084924101044134	0.241	0.30160233918128654
7Networks_RH_SomMot_14	0.08834397465717131	0.237	0.30160233918128654
7Networks_LH_SomMot_1	0.21963228958921138	0.266	0.33095348837209304
7Networks_LH_Default_PFC_13	0.13603891775012805	0.273	0.33769942196531794
7Networks_RH_DorsAttn_PrCv_1	0.15677354603366023	0.275	0.33821839080459776
7Networks_LH_Default_PFC_2	0.16533264961207655	0.279	0.3411771428571429
7Networks_RH_SomMot_10	0.053325299739734155	0.281	0.3416704545454546
7Networks_LH_Cont_Par_2	0.20987685740793793	0.283	0.34215819209039544
7Networks_LH_DorsAttn_Post_4	0.1924608351154515	0.298	0.356268156424581
7Networks_RH_SalVentAttn_PrC_1	0.09318071727276171	0.297	0.356268156424581
7Networks_LH_SomMot_5	0.16899806781707355	0.302	0.3582430939226519
7Networks_LH_SalVentAttn_ParOper_2	0.17601167658899575	0.303	0.3582430939226519
7Networks_LH_SomMot_9	0.10492999086385914	0.307	0.360978021978022
L_Hippocampus	0.14267436683396478	0.315	0.3683606557377049
7Networks_RH_DorsAttn_Post_3	0.11115977237029666	0.324	0.37682608695652176
7Networks_LH_SalVentAttn_ParOper_3	0.14025216209012012	0.329	0.380572972972973
7Networks_LH_SomMot_6	0.09704189034267122	0.346	0.3980860215053763
7Networks_RH_Default_Temp_2	0.10950645101660415	0.35	0.40053475935828875
7Networks_RH_SomMot_16	0.13687500666674862	0.356	0.40523404255319145
7Networks_LH_SomMot_16	0.11797298844561828	0.358	0.4053544973544973
7Networks_LH_Cont_Temp_1	0.09226803215234455	0.374	0.4212421052631579
7Networks_LH_SomMot_12	0.04745720191182616	0.39	0.428
L_Pallidum	0.05257616858672819	0.39	0.428
7Networks_RH_Cont_PFCv_1	0.018382141391044715	0.388	0.428
7Networks_RH_SomMot_19	0.12533042433062994	0.385	0.428
7Networks_RH_SomMot_18	0.07132464181222872	0.385	0.428
7Networks_LH_SomMot_4	-0.012017126110709299	0.414	0.4520204081632653
R_Accumbens	-0.007273677255718952	0.422	0.4584162436548223
7Networks_LH_SomMot_14	0.07372227790340438	0.467	0.5047373737373738
7Networks_RH_SomMot_12	-0.007689020280941556	0.478	0.5140301507537688
7Networks_LH_SomMot_3	0.09293454275670954	0.484	0.51788
7Networks_LH_Default_Temp_2	0.026978582269509707	0.492	0.523820895522388
7Networks_RH_SomMot_7	0.015107094246981955	0.525	0.5561881188118812
7Networks_RH_SomMot_6	-0.02137853359496378	0.529	0.5576650246305419
7Networks_RH_SalVentAttn_FrOper_4	-0.011721096086566558	0.559	0.5864019607843138
7Networks_LH_Cont_PFCl_3	0.056345227222058286	0.564	0.588760975609756
7Networks_RH_SomMot_3	-0.028133241217438317	0.567	0.5890194174757281
7Networks_LH_SomMot_10	0.004417599314401301	0.573	0.5923768115942029
7Networks_LH_SalVentAttn_FrOper_4	-0.10587519001254622	0.675	0.6944711538461539
7Networks_LH_SalVentAttn_Med_3	-0.045196477977505076	0.693	0.709578947368421
7Networks_RH_SalVentAttn_FrOper_2	-0.0718986875673929	0.759	0.7734571428571428
7Networks_LH_SalVentAttn_FrOper_3	-0.1996762327546468	0.871	0.8833838862559241
7Networks_RH_SalVentAttn_FrOper_1	-0.0976843755065861	0.889	0.8973867924528302
R_Pallidum	-0.1840277384577038	0.897	0.9012112676056337
7Networks_LH_SalVentAttn_FrOper_1	-0.20849694624473544	0.923	0.923
